# Supplementary material for: Clinical Characteristics and Long-Term Prognosis of Colorectal Mucosa-Associated Lymphoid Tissue Lymphoma According to the Endoscopic Classification and Treatment Modality: A Multicenter Study
Source: Cancers (Basel). 2025 Feb 22;17(5):750. doi: 10.3390/cancers17050750 (PMC11899670; doi:10.3390/cancers17050750)
Supplement: Supplementary file 1 [file cancers-17-00750-s001.zip]

Archive with 1 entries (1 files):
- cancers-3445132-supplementary.pdf
